# Supplementary material for: Phosphate Transport Through Homogeneous and Heterogeneous Anion-Exchange Membranes: A Chronopotentiometric Study for Electrodialytic Applications
Source: Membranes (Basel). 2025 Jul 31;15(8):230. doi: 10.3390/membranes15080230 (PMC12388024; doi:10.3390/membranes15080230)
Supplement: Supplementary file 1 [file membranes-15-00230-s001.zip]

Archive with 1 entries (1 files):
- membranes-3762997-supplementary.pdf
